# Supplementary material for: Identifying the Barriers to Universal Cervical Length Screening for Preterm Birth Prevention at a Tertiary Hospital in Thailand (Physician Perspectives): Implementation Research
Source: Healthcare (Basel). 2023 Apr 4;11(7):1039. doi: 10.3390/healthcare11071039 (PMC10093914; doi:10.3390/healthcare11071039)
Supplement: Supplementary file 1 [file healthcare-11-01039-s001.zip]

Archive with 2 entries (2 files):
- healthcare-2196431 TablesS1-S7.pdf
- healthcare-2196431-File S1.pdf
